# Supplementary material for: Cross-Species Validation of Pigeon-Specific CHD1 Primers for Molecular Sexing in Pet Birds
Source: Int J Mol Sci. 2025 Nov 18;26(22):11142. doi: 10.3390/ijms262211142 (PMC12652837; doi:10.3390/ijms262211142)
Supplement: Supplementary file 1 [file ijms-26-11142-s001.zip]

Archive with 1 entries (1 files):
- ijms-3983550-supplementary.pdf
